# Supplementary material for: Green Line Hospital-Territory Study: A Single-Blind Randomized Clinical Trial for Evaluation of Technological Challenges of Continuous Wireless Monitoring in Internal Medicine, Preliminary Results
Source: Int J Environ Res Public Health. 2021 Sep 30;18(19):10328. doi: 10.3390/ijerph181910328 (PMC8507826; doi:10.3390/ijerph181910328)
Supplement: Supplementary file 1 [file ijerph-18-10328-s001.zip]

Archive with 1 entries (1 files):
- ijerph-1339644-supplementary.pdf
